# Supplementary material for: Conditional Silencing by CRISPRi Reveals the Role of DNA Gyrase in Formation of Drug-Tolerant Persister Population in Mycobacterium tuberculosis
Source: Front Cell Infect Microbiol. 2019 Mar 26;9:70. doi: 10.3389/fcimb.2019.00070 (PMC6443821; doi:10.3389/fcimb.2019.00070)
Supplement: Supplementary file 1 [file Table_1.XLSX]

## Sheet: List
Supplementary Dataset 1	List of differentially expressed genes in gyr(-)
Supplementary Dataset 2	List of differentially expressed genes in gyr(-) that are controlled by DNA damage
Supplementary Dataset 3	CFU analysis of drug-treated bacteria
Supplementary Dataset 4	List of differentially accumulated metabolites in gyr(-)

## Sheet: Suppl. Dataset 1
Supplementary Dataset 1: List of differentially expressed genes in gyr(-)
S. No.	ID	Gene Symbol	Description	Functional Category	gyr(-)/Control	SD	P value
DN (P <0.05, FDR 5%, <2-fold)
1	Rv0001	dnaA	Chromosomal Replication Initiator Protein	Information pathways	0.492828	0.224436	0.00216129
2	Rv0005	gyrB	DNA Gyrase Subunit B		0.147644	0.0284067	1.26454e-05
3	Rv0006	gyrA	DNA Gyrase Subunit A		0.110986	0.00541519	5.29996e-07
4	Rv0007	Rv0007	Conserved Hypothetical Protein	Cell wall and cell processes	0.234902	0.0538668	4.24784e-06
5	Rv0086	hycQ	Probable Formate Hydrogenlyase Subunit	Intermediary metabolism and respiration	0.483828	0.0359339	0.000248747
6	Rv0320	Rv0320	Conserved Hypothetical Protein	Cell wall and cell processes	0.456951	0.205771	0.00269412
7	Rv0533c	fabH	[Beta]-Ketoacyl-Acp Synthase III	Lipid metabolism	0.496386	0.0398694	0.000149314
8	Rv0695	Rv0695	Conserved Hypothetical Protein	Hypthetical protein	0.443172	0.223376	0.000238641
9	Rv1361c	PPE	PPE-Family Protein	PE/PPE	0.454316	0.131874	0.00517139
10	Rv2338c	moeW	Molybdopterin Biosynthesis	Intermediary metabolism and respiration	0.486141	0.278967	0.00200736
11	Rv2633c	Rv2633c	Hypothetical Protein	Hypthetical protein	0.481101	0.24916	0.00106698
12	Rv3030	Rv3030	Conserved Hypothetical Protein	Hypthetical protein	0.490226	0.0511528	0.000591473
13	Rv3795	embB	Involved In Arabinogalactan Synthesis	Cell wall and cell processes	0.488201	0.118424	0.0184764
UP (P <0.05, FDR 5%, >2-fold)
1	Rv0054	ssb	Single Strand Binding Protein	Information pathways	2.85208	1.84711	0.0104498
2	Rv0055	rpsR	30S Ribosomal Protein S18	Information pathways	2.92474	2.10258	0.0143448
3	Rv0057	Rv0057	Hypothetical Protein	Hypothetical protein	2.88628	1.25773	0.000748256
4	Rv0058	dnaB	DNA Helicase (Contains Intein)	Information pathways	2.16486	0.522296	1.05083e-05
5	Rv0060	Rv0060	Hypothetical Protein	Hypothetical protein	2.04764	0.476766	0.000555774
6	Rv0064	Rv0064	Possible Membrane Protein	Cell wall and cell processes	2.1198	0.233462	0.0114014
7	Rv0089	Rv0089	Possible BioC Biotin Synthesis Gene	Intermediary metabolism and respiration	2.03964	0.929347	0.0124819
8	Rv0094c	Rv0094c	Rep-Family Protein	Insertion sequences and phages	2.75769	1.32957	0.0324693
9	Rv0122	Rv0122	Hypothetical Protein	Hypothetical protein	2.28649	1.18358	0.000118
10	Rv0133	Rv0133	Possible Puromycin N-Acetyltransferase	Intermediary metabolism and respiration	2.14497	0.994781	0.0467508
11	Rv0140	Rv0140	Conserved Hypothetical Protein	Hypothetical protein	2.48051	1.08719	0.00709421
12	Rv0181c	Rv0181c	Conserved Hypothetical Protein	Hypothetical protein	3.41502	1.96487	0.0321392
13	Rv0184	Rv0184	Conserved Hypothetical Protein	Hypothetical protein	4.39931	3.17345	0.0190562
14	Rv0185	Rv0185	Conserved Hypothetical Protein	Hypothetical protein	3.72328	2.47996	0.0352068
15	Rv0186	bglS	[Beta]-Glucosidase	Intermediary metabolism and respiration	2.87721	1.32349	0.00966107
16	Rv0188	Rv0188	Putative Methyltransferase	Cell wall and cell processes	3.49915	0.931829	0.0010006
17	Rv0251c	hsp	Possible Heat Shock Protein	Virulence, detoxification, adaptation	2.85395	1.15499	0.000174912
18	Rv0336	Rv0336	Conserved Hypothetical Protein	Insertion sequences and phages	3.70495	1.08395	0.00542413
19	Rv0340	Rv0340	Hypothetical Protein	Hypothetical protein	2.436	1.19096	0.0100124
20	Rv0350	dnaK	70 kD Heat Shock Protein, Chromosome Replication	Virulence, detoxification, adaptation	2.13269	0.553851	1.27961e-05
21	Rv0351	grpE	Stimulates Dnak ATPase Activity	Virulence, detoxification, adaptation	2.09102	0.802499	0.000456098
22	Rv0384c	clpB	Heat Shock Protein	Virulence, detoxification, adaptation	2.01653	1.18599	0.0317607
23	Rv0467	aceA	Isocitrate Lyase	Intermediary metabolism and respiration	2.12747	1.4126	0.0407985
24	Rv0515	Rv0515	Conserved Hypothetical Protein	Insertion sequences and phages	3.70954	1.22803	0.00359451
25	Rv0563	htpX	Probable (Transmembrane) Heat Shock Protein	Virulence, detoxification, adaptation	2.12887	0.556265	0.000182524
26	Rv0605	Rv0605	Resolvase	Insertion sequences and phages	5.12602	2.34133	0.00292708
27	Rv0606	Rv0606	Transposase	Insertion sequences and phages	4.63451	1.63387	0.00119457
28	Rv0607	Rv0607	Hypothetical Protein	Hypothetical protein	6.50406	4.59658	0.0240404
29	Rv0621	Rv0621	Membrane Spanning ATP/GTP-Binding Protein	Cell wall and cell processes	2.55174	1.51776	0.0240812
30	Rv0677c	mmpS5	Conserved Small Membrane Protein	Cell wall and cell processes	2.13063	1.03609	0.0416717
31	Rv0829	Rv0829	Probable Transposase Fragment	Insertion sequences and phages	5.75124	3.22915	0.0154156
32	Rv0841c	Rv0841c	Hypothetical Protein	Cell wall and cell processes	3.39886	2.73055	0.0384467
33	Rv0847	lpqS	Lipoprotein	Cell wall and cell processes	3.61929	2.67104	0.00527121
34	Rv0848	cysM3	Putative Cysteine Synthase	Intermediary metabolism and respiration	2.88189	1.90275	0.0101453
35	Rv0921	Rv0921	Resolvase	Insertion sequences and phages	2.35287	0.935945	0.00772151
36	Rv0922	Rv0922	Transposase	Insertion sequences and phages	4.52668	2.56959	0.00640743
37	Rv0967	Rv0967	Conserved Hypothetical Protein	Regulatory protein	4.11387	3.56685	0.0455936
38	Rv0990c	Rv0990c	Hypothetical Protein	Hypothetical protein	2.74529	1.62636	0.0371979
39	Rv0997	Rv0997	Hypothetical Protein	Hypothetical protein	2.10154	0.801983	0.0132709
40	Rv1052	Rv1052	Hypothetical Protein	Hypothetical protein	2.21303	0.913931	0.0101083
41	Rv1057	Rv1057	Conserved Hypothetical Protein	Hypothetical protein	2.27858	1.44573	0.0492249
42	Rv1121	zwf	Glucose-6-Phosphate 1-Dehydrogenase	Intermediary metabolism and respiration	2.38889	0.997025	0.00841725
43	Rv1128c	Rv1128c	Rep-Family Protein	Insertion sequences and phages	9.62409	7.01173	0.0208939
44	Rv1130	Rv1130	Conserved Hypothetical Protein	Intermediary metabolism and respiration	2.21555	0.663593	0.0102571
45	Rv1258c	Rv1258c	Probable Multidrug Resistance Pump	Cell wall and cell processes	2.01219	1.21545	0.0304311
46	Rv1277	Rv1277	Hypothetical Protein	Hypothetical protein	3.88995	2.52509	0.0096321
47	Rv1278	Rv1278	Hypothetical Protein	Hypothetical protein	3.91361	1.81739	0.00384873
48	Rv1279	Rv1279	Probable Choline Dehydrogenase	Intermediary metabolism and respiration	2.19717	0.846176	0.00232385
49	Rv1316c	ogt	Methylated-Dna-Protein-Cysteine Methyltransferase	Information pathways	2.12204	0.504818	0.000795919
50	Rv1377c	Rv1377c	Some Similarity To Methyltransferases	Intermediary metabolism and respiration	2.68874	1.35877	0.0258447
51	Rv1406	fmt	Methionyl-tRNA Formyltransferase	Information pathways	2.90624	1.60656	0.0160697
52	Rv1407	fmu	Similar To Fmu Protein	Information pathways	2.05978	0.941076	0.0274468
53	Rv1528c	papA4	PKS-Associated Protein, Unknown Function	Lipid metabolism	5.56727	4.98632	0.0347324
54	Rv1586c	Rv1586c	PhiRv1 Integrase	Insertion sequences and phages	2.21701	0.520503	0.000547816
55	Rv1587c	Rv1587c	Rep-Family Protein	Insertion sequences and phages	4.28095	2.97088	0.016777
56	Rv1588c	Rv1588c	Rep-Family Protein	Insertion sequences and phages	7.49446	4.80923	0.00635137
57	Rv1638	uvrA	Excinuclease ABC Subunit A	Information pathways	2.23004	0.429766	0.000186556
58	Rv1702c	Rv1702c	Rep-Family Protein	Insertion sequences and phages	5.01837	1.43137	0.0327017
59	Rv1765c	Rv1765c	Conserved Hypothetical Protein	Hypothetical protein	3.17468	1.03564	0.000892416
60	Rv1806	PE	PE-Family Protein	PE/PPE	3.04828	2.15418	0.00233199
61	Rv1833c	Rv1833c	Similar To 1,3,4,6-Tetrachloro-1,4-Cyclohexadien	Intermediary metabolism and respiration	3.41224	1.77258	0.0164103
62	Rv1854c	ndh	Probable NadH Dehydrogenase	Intermediary metabolism and respiration	2.33281	0.794204	0.0098006
63	Rv1874	Rv1874	Hypothetical Protein	Hypothetical protein	2.20351	1.4042	0.0393085
64	Rv1907c	Rv1907c	Hypothetical Protein	Hypothetical protein	2.51194	0.937348	0.0196735
65	Rv1936	Rv1936	Similar To Alkanal Monooxygenase Alpha Chain	Intermediary metabolism and respiration	2.04771	0.464332	0.00983923
66	Rv1945	Rv1945	Rep-Family Protein	Insertion sequences and phages	5.09651	2.66268	0.000830627
67	Rv1946c	lppG	Lipoprotein	Cell wall and cell processes	2.31746	1.5706	0.0359499
68	Rv1954c	Rv1954c	Hypothetical Protein	Hypothetical protein	2.06966	1.17842	0.0348352
69	Rv1955	Rv1955	Hypothetical Protein	Virulence, detoxification, adaptation	4.76612	1.99519	0.000363479
70	Rv1956	Rv1956	Putative Transcriptional Regulator	Virulence, detoxification, adaptation	3.0194	1.38505	2.06047e-05
71	Rv1957	Rv1957	Hypothetical Protein	Hypothetical protein	2.60652	1.04579	0.0298063
72	Rv1993c	Rv1993c	Conserved Hypothetical Protein	Hypothetical protein	2.68864	1.32239	0.0031371
73	Rv1994c	Rv1994c	Transcriptional Regulator (MerR Family)	Regulatory protein	2.47908	0.98896	0.000321894
74	Rv2010	VapC15	Toxin VapC15	Virulence, detoxification, adaptation	2.08726	0.451171	0.0198062
75	Rv2012	Rv2012	Hypothetical Protein	Hypothetical protein	2.50675	0.498297	0.00359857
76	Rv2015c	Rv2015c	Conserved Hypothetical Protein	Hypothetical protein	3.8012	1.66099	0.0175313
77	Rv2016	Rv2016	Hypothetical Protein	Hypothetical protein	3.08346	1.71586	0.0427979
78	Rv2017	Rv2017	Putative Transcriptional Regulator (PbsX/Xre)	Regulatory protein	2.09312	0.841923	0.00131273
79	Rv2022c	Rv2022c	Conserved Hypothetical Protein	Hypothetical protein	2.03537	0.738441	0.00167588
80	Rv2024c	Rv2024c	Conserved Hypothetical Protein	Hypothetical protein	3.51348	1.16599	0.000895471
81	Rv2100	Rv2100	Conserved Hypothetical Protein	Insertion sequences and phages	6.50195	3.88796	0.0068424
82	Rv2163c	pbpB	Penicillin-Binding Protein 2	Cell wall and cell processes	2.18101	0.342729	0.0118416
83	Rv2164c	Rv2164c	Hypothetical Protein	Cell wall and cell processes	2.28801	0.389364	0.0045109
84	Rv2165c	Rv2165c	Conserved Hypothetical Protein	Hypothetical protein	2.90372	0.932989	0.0284543
85	Rv2166c	Rv2166c	Conserved Hypothetical Protein	Hypothetical protein	2.8082	0.355157	0.00568884
86	Rv2191	Rv2191	Similar To Both PolC And UvrC Proteins	Information pathways	2.38234	1.16905	0.0259016
87	Rv2254c	Rv2254c	Hypothetical Protein	Cell wall and cell processes	3.96411	1.65165	0.00167472
88	Rv2255c	Rv2255c	Hypothetical Protein	Hypothetical protein	2.81037	0.914328	0.00258364
89	Rv2256c	Rv2256c	Conserved Hypothetical Protein	Hypothetical protein	2.32935	0.379202	0.00104717
90	Rv2308	Rv2308	Putative Transcriptional Regulator	Hypothetical protein	2.68266	0.697561	0.000501519
91	Rv2332	mez	Probable Malate Oxidoreductase	Intermediary metabolism and respiration	4.07351	3.35255	0.0246968
92	Rv2432c	Rv2432c	Hypothetical Protein	Hypothetical protein	2.32375	0.677771	0.0091037
93	Rv2466c	Rv2466c	Conserved Hypothetical Protein	Hypothetical protein	5.52536	4.80507	0.0318549
94	Rv2496c	pdhB	Pyruvate Dehydrogenase E1 Component [Beta] Subunit	Intermediary metabolism and respiration	2.1902	0.170234	0.00444247
95	Rv2497c	pdhA	Pyruvate Dehydrogenase E1 Component [Alpha] Subunit	Intermediary metabolism and respiration	3.16423	0.947453	0.00822403
96	Rv2504c	scoA	3-Oxo Acid:CoA Transferase, [Alpha] Subunit	Lipid metabolism	2.46242	0.755188	0.000674646
97	Rv2592c	ruvB	Holliday Junction Binding Protein	Information pathways	2.6063	0.495461	0.00159222
98	Rv2593c	ruvA	Holliday Junction Binding Protein, DNA Helicase	Information pathways	2.20736	0.793208	0.0124239
99	Rv2594c	ruvC	Holliday Junction Resolvase, Endodeoxyribonuclease	Information pathways	2.42527	0.862275	0.00811422
100	Rv2617c	Rv2617c	Hypothetical Protein	Cell wall and cell processes	2.6795	0.73904	0.000104664
101	Rv2634c	PE_PGRS	PE_PGRS-Family Protein	PE/PPE	2.1416	0.526737	0.000337209
102	Rv2656c	Rv2656c	PhiRv2 Phage Related Protein	Insertion sequences and phages	2.29337	1.12689	0.0217721
103	Rv2660c	Rv2660c	Hypothetical Protein	Hypothetical protein	2.95967	1.99178	0.0333051
104	Rv2662	Rv2662	Hypothetical Protein	Hypothetical protein	2.66928	1.52106	0.0220567
105	Rv2688c	Rv2688c	Similar To Transport ATP-binding Proteins	Cell wall and cell processes	2.20774	0.371664	0.00206811
106	Rv2710	sigB	RNA Polymerase Sigma Factor (Aka MysB)	Information pathways	2.98299	1.15306	0.0009385
107	Rv2717c	Rv2717c	Conserved Hypothetical Protein	Hypothetical protein	2.07355	0.923607	0.0123133
108	Rv2718c	Rv2718c	Conserved Hypothetical Protein	Regulatory protein	2.10443	0.364492	7.57042e-05
109	Rv2719c	Rv2719c	Conserved Hypothetical Protein	Cell wall and cell processes	2.19777	0.822978	0.00262179
110	Rv2735c	Rv2735c	Hypothetical Protein	Hypothetical protein	3.73664	1.29787	0.0215483
111	Rv2736c	recX	Regulatory Protein For RecA	Information pathways	3.20348	0.616258	0.00825625
112	Rv2737c	recA	Recombinase (Contains Intein)	Information pathways	4.85848	0.844403	6.95185e-05
113	Rv2789c	fadE21	Acyl-CoA Dehydrogenase	Lipid metabolism	3.20226	0.981976	0.00159742
114	Rv2790c	ltp1	Non-Specific Lipid Transport Protein	Cell wall and cell processes	3.6028	1.46085	0.00568815
115	Rv2791c	Rv2791c	Transposase	Insertion sequences and phages	3.58872	1.31147	0.00135136
116	Rv2792c	Rv2792c	Resolvase	Insertion sequences and phages	3.86081	1.33009	0.0015552
117	Rv2865	Rv2865	Conserved Hypothetical Protein	Virulence, detoxification, adaptation	2.01755	0.763463	0.00579577
118	Rv2885c	Rv2885c	Transposase	Insertion sequences and phages	4.33875	2.29155	0.0330298
119	Rv2930	fadD26	Acyl-CoA Synthase	Lipid metabolism	3.13873	1.40903	0.0202227
120	Rv2940c	mas	Mycocerosic Acid Synthase	Lipid metabolism	2.52761	0.670421	0.0011832
121	Rv2976c	ung	Uracil-DnA Glycosylase	Information pathways	2.99905	1.53724	0.0262253
122	Rv2977c	thiL	Probable Thiamine-Monophosphate Kinase	Intermediary metabolism and respiration	3.1794	1.54398	0.00923967
123	Rv2978c	Rv2978c	Transposase	Insertion sequences and phages	5.32158	2.32836	0.000436164
124	Rv3054c	Rv3054c	Conserved Hypothetical Protein	Hypothetical protein	2.53573	1.59281	0.0198103
125	Rv3062	ligB	DNA Ligase	Information pathways	2.93506	1.28235	0.00805099
126	Rv3074	Rv3074	Conserved Hypothetical Protein	Hypothetical protein	5.66453	2.5665	0.000629799
127	Rv3182	Rv3182	Conserved Hypothetical Protein	Hypothetical protein	3.83151	2.65424	0.00899223
128	Rv3188	Rv3188	Conserved Hypothetical Protein	Hypothetical protein	2.95508	2.20152	0.0192991
129	Rv3191c	Rv3191c	Hypothetical Protein	Insertion sequences and phages	2.57144	1.55586	0.0434043
130	Rv3201c	Rv3201c	Probable ATP-Dependent DNA Helicase	Information pathways	3.96601	1.51592	0.000539382
131	Rv3202c	Rv3202c	Similar To UvrD Proteins	Information pathways	5.54008	2.36456	0.00273095
132	Rv3223c	sigH	ECF Subfamily Sigma Subunit	Information pathways	2.22286	0.459038	8.90035e-05
133	Rv3226c	Rv3226c	Conserved Hypothetical Protein	Hypothetical protein	3.29267	1.43813	2.99488e-05
134	Rv3263	Rv3263	Probable DNA Methylase	Information pathways	2.9497	1.41188	0.0247456
135	Rv3269	Rv3269	Probable Heat Shock Protein	Virulence, detoxification, adaptation	2.21449	0.356322	0.0121155
136	Rv3270	ctpC	Cation Transport ATPase	Cell wall and cell processes	2.088	0.504058	0.00209017
137	Rv3289c	Rv3289c	Hypothetical Protein	Cell wall and cell processes	2.83192	0.0205018	0.00976224
138	Rv3290c	lat	Lysine-[Epsilon] Aminotransferase	Intermediary metabolism and respiration	3.76275	2.24452	0.00141815
139	Rv3296	lhr	ATP-Dependent Helicase	Information pathways	3.30303	1.27385	0.00754045
140	Rv3297	nei	Probable Endonuclease VIII	Information pathways	3.843	1.23632	0.0141776
141	Rv3370c	dnaE2	DNA Polymerase III [Alpha] Chain	Information pathways	5.26889	1.39749	0.00375926
142	Rv3394c	Rv3394c	Hypothetical Protein	Hypothetical protein	3.11993	1.72375	0.00877926
143	Rv3445c	Rv3445c	Hypothetical Protein	Cell wall and cell processes	2.13939	0.753677	0.00462567
144	Rv3466	Rv3466	Rep-Family Protein	Insertion sequences and phages	6.34899	4.2693	0.00813581
145	Rv3467	Rv3467	Rep-Family Protein	Insertion sequences and phages	2.58367	1.55407	0.0203733
146	Rv3517	Rv3517	Conserved Hypothetical Protein	Hypothetical protein	2.36932	0.774638	0.00806055
147	Rv3555c	Rv3555c	Conserved Hypothetical Protein	Hypothetical protein	8.29071	2.20359	0.000129983
148	Rv3585	radA	Probable DNA Repair RadA Homologue	Information pathways	5.52083	2.89982	0.00832187
149	Rv3586	Rv3586	Conserved Hypothetical Protein	Hypothetical protein	3.15462	1.74406	0.0434554
150	Rv3642c	Rv3642c	Hypothetical Protein	Hypothetical protein	3.34158	1.71663	0.020764
151	Rv3644c	Rv3644c	Similar In N-Term To DNA Polymerase III	Information pathways	2.28319	1.32811	0.0399389
152	Rv3651	Rv3651	Hypothetical Protein	Hypothetical protein	2.24309	1.05568	0.039184
153	Rv3714c	Rv3714c	Conserved Hypothetical Protein	Hypothetical protein	3.42441	2.03786	0.0199079
154	Rv3765c	Rv3765c	Two-Component Response Regulator	Regulatory protein	2.01153	0.522625	0.000313089
155	Rv3827c	Rv3827c	Transposase	Insertion sequences and phages	3.8557	1.46606	0.0236909
156	Rv3828c	Rv3828c	Resolvase	Insertion sequences and phages	2.81166	1.01323	0.00153569

## Sheet: Suppl. Dataset 2
Supplementary Dataset 2: List of differentially expressed genes in gyr(-) that are controlled by DNA damage
ID	Gene Symbol	Description	Fold change [gyr(-)/Control]	SD	P value
Rv0054	ssb	Single Strand Binding Protein	2.85208	1.84711	0.0104498
Rv0058	dnaB	DNA Helicase (Contains Intein)	2.16486	0.522296	1.05083e-05
Rv0094c	Rv0094c	Rep-Family Protein	2.75769	1.32957	0.0324693
Rv0336	Rv0336	Conserved Hypothetical Protein	3.70495	1.08395	0.00542413
Rv0515	Rv0515	Conserved Hypothetical Protein	3.70954	1.22803	0.00359451
Rv0605	Rv0605	Resolvase	5.12602	2.34133	0.00292708
Rv0606	Rv0606	Transposase	4.63451	1.63387	0.00119457
Rv0829	Rv0829	Probable Transposase Fragment	5.75124	3.22915	0.0154156
Rv0922	Rv0922	Transposase	4.52668	2.56959	0.00640743
Rv1128c	Rv1128c	Rep-Family Protein	9.62409	7.01173	0.0208939
Rv1277	Rv1277	Hypothetical Protein	3.88995	2.52509	0.0096321
Rv1316c	ogt	Methylated-Dna-Protein-Cysteine Methyltransferase	2.12204	0.504818	0.000795919
Rv1587c	Rv1587c	Rep-Family Protein	4.28095	2.97088	0.016777
Rv1588c	Rv1588c	Rep-Family Protein	7.49446	4.80923	0.00635137
Rv1638	uvrA	Excinuclease ABC Subunit A	2.23004	0.429766	0.000186556
Rv1702c	Rv1702c	Rep-Family Protein	5.01837	1.43137	0.0327017
Rv1765c	Rv1765c	Conserved Hypothetical Protein	3.17468	1.03564	0.000892416
Rv2015c	Rv2015c	Conserved Hypothetical Protein	3.8012	1.66099	0.0175313
Rv2024c	Rv2024c	Conserved Hypothetical Protein	3.51348	1.16599	0.000895471
Rv2100	Rv2100	Conserved Hypothetical Protein	6.50195	3.88796	0.0068424
Rv2593c	ruvA	Holliday Junction Binding Protein, DNA Helicase	2.20736	0.793208	0.0124239
Rv2594c	ruvC	Holliday Junction Resolvase, Endodeoxyribonuclease	2.42527	0.862275	0.00811422
Rv2736c	recX	Regulatory Protein For RecA	3.20348	0.616258	0.00825625
Rv2737c	recA	Recombinase (Contains Intein)	4.85848	0.844403	6.95185e-05
Rv2791c	Rv2791c	Transposase	3.58872	1.31147	0.00135136
Rv2792c	Rv2792c	Resolvase	3.86081	1.33009	0.0015552
Rv2978c	Rv2978c	Transposase	5.32158	2.32836	0.000436164
Rv3074	Rv3074	Conserved Hypothetical Protein	5.66453	2.5665	0.000629799
Rv3202c	Rv3202c	Similar To UvrD Proteins	5.54008	2.36456	0.00273095
Rv3296	lhr	ATP-Dependent Helicase	3.30303	1.27385	0.00754045
Rv3370c	dnaE2	DNA Polymerase III [Alpha] Chain	5.26889	1.39749	0.00375926
Rv3394c	Rv3394c	Hypothetical Protein	3.11993	1.72375	0.00877926
Rv3466	Rv3466	Rep-Family Protein	6.34899	4.2693	0.00813581
Rv3585	radA	Probable DNA Repair RadA Homologue	5.52083	2.89982	0.00832187
Rv3827c	Rv3827c	Transposase	3.8557	1.46606	0.0236909
Rv3828c	Rv3828c	Resolvase	2.81166	1.01323	0.00153569

## Sheet: Suppl. Dataset 3
Supplementary Dataset 3: CFU analysis of drug-treated bacteria (CFU/ml)
		24hr		48hr
		Control	gyr(-)	Control	gyr(-)
Rif	0	908800+64425	216320+25897	1182720+349213	225280+49464
	10X	187520+37935	52480+12277	98560+35256	44160+11377
	15X	163840+44390	58240+10529	98880+17406	44480+12687
INH	0	849067+148759	181760+42065	1154560+495491	300251+104373
	5X	3840+2530	7760+1986	520+153	3463+1656
	10X	2987+851	5460+2181	600+236	1806+771
Emb	0	1497966+248709	612937+154216	2249874+498500	687360+109393
	5X	179931+66111	120320+40545	54857+31183	38800+8511
	10X	253623+105806	123063+22372	35840+18327	43840+14686

## Sheet: Suppl. Dataset 4
Supplementary Dataset 4: List of differentially accumulated metabolites in gyr(-)
S. No.	Name	Molecular Weight	RT [min]	AUC_Control_Rep 1	AUC_Control_Rep 2	AUC_Control_Rep 3	AUC_Control_Rep 4	AUC_Control_Rep 5	AUC_Control_Rep 6	AUC_gyr(-)_Rep 1	AUC_gyr(-)_Rep 2	AUC_gyr(-)_Rep 3	AUC_gyr(-)_Rep 4	AUC_gyr(-)_Rep 5	AUC_gyr(-)_Rep 6		AUC_Control_Avg	SD		AUC_gyr(-)_Avg	SD		gyr/Control	p value	Significance
1	3-Methylsulfolene	132.025	1.066	299652	279446	343375	287927	551358	665845	744894	867138	919609	894411	1.18206e+06	1.25462e+06		404601	163600		977122	197576		2.41503	4.02486e-06	p= <0.05
2	L-(-)-methionine	149.051	1.066	237542	225479	276447	234516	426893	533670	603656	696149	742680	722170	951957	1.03759e+06		322424	128050		792366	166053		2.45753	4.74655e-06
3	Thymidine 5'-monophosphate	322.054	1.109	24631.9	45812.3	68846.1	71204.9	115109	116876	176415	247800	235940	199039	241691	225484		73746.8	36862.1		221062	27784		2.99758	0.000124593
4	N-(5-Amino-5-carboxypentyl)glutamic acid	276.132	2.873	595440	1.05211e+06	961725	711139	1.13176e+06	1.13503e+06	212179	250041	207000	184016	63718.2	199030		931200	227369		185997	63803		0.199739	0.000811691
5	Nicotinic acid	123.032	0.778	10947	25088.3	36061.9	25490.9	48998	45863.5	129793	161601	108755	100412	85536.2	109446		32074.9	14359.4		115924	26593.8		3.61416	0.00261259
6	Nicotinic acid mononucleotide	335.041	0.742	91662.3	112826	190924	147987	214358	180336	429564	442551	464920	402134	248286	435530		156349	47506.6		403831	78861.1		2.58288	0.00277531
7	Adenosine 5'-monophosphate	347.061	0.819	115379	119256	61184.6	108074	204550	210805	179529	255284	351149	347831	279725	369444		136542	58950.7		297160	72940.9		2.17634	0.00710592
8	L-Glutamine	146.069	0.693	635512	655021	724643	531261	727265	599899	857616	900053	888386	831226	688104	1.1793e+06		645600	75192.3		890782	160663		1.37977	0.0307073
9	Azelaic acid	188.103	6.611	5870.1	37569.5	50129.4	83028.4	63456.6	116864	65610.1	113506	218668	125486	107447	124208		59486.3	38222.4		125821	50473.7		2.11512	0.031748
10	L-Pyroglutamic acid	129.043	0.694	607490	613939	692747	503748	690988	563502	814050	847514	839361	781649	647682	1.10935e+06		612069	73285.4		839934	150777		1.37229	0.033489
11	Guanine	151.049	1.353	7103.08	10818.8	4307.09	3378.43	38501.9	52709.1	10671.5	16393.5	107981	93665.5	101233	70069.8		19469.7	20898.3		66669.1	43139.5		3.42424	0.0476915
12	Uridine monophosphate (UMP)	324.034	0.868	31301.5	44990.1	51326.8	62574.1	120709	158949	108315	126745	235416	255440	191520	111165		78308.5	50191.9		171433	65065.6		2.18921	0.049194
13	Bis(2-ethylhexyl) amine	241.277	7.954	3.61774e+06	9.10876e+06	3.86656e+06	1.20009e+07	1.23799e+07	8.63853e+06	1.03947e+06	4.78941e+06	7.25756e+06	3.56848e+06	2.77859e+06	4.45236e+06		8.26872e+06	3.8127e+06		3.98098e+06	2.09189e+06		0.48145	0.0727013	p= >0.05
14	4-Oxoproline	129.041	1.107	56788.8	186991	150870	150027	205376	251992	164317	269894	239309	183394	206411	224153		167007	66016.2		214580	38284.4		1.28485	0.083307
15	Adenosine 5'-monophosphate	347.063	1.041	510642	528612	192319	318477	758517	828094	607194	651845	1.40629e+06	1.20987e+06	750179	1.11773e+06		522777	244914		957184	331631		1.83096	0.0860933
16	Nicotinamide	122.048	1.068	45857.3	61426.8	45488.4	31917.5	67656.5	52588.7	60581.2	108040	108537	120721	44207.1	66101.2		50822.5	12723.7		84697.8	31552.3		1.66654	0.0942117
17	4-Hydroxybenzaldehyde	122.037	1.185	34463.6	57165.3	56471.8	42273.9	96266.8	88356.4	84591.5	94666.5	131340	102139	60820.4	94701.2		62499.6	24773.7		94709.8	23012.3		1.51537	0.108581
18	Υ-Aminobutyric acid (GABA)	103.064	0.695	285281	517492	211512	136302	235800	290923	242771	239391	168669	172954	171451	170560		279552	129493		194299	36279.4		0.69504	0.108683
19	Coumarone	118.042	1.187	158476	256329	257955	203307	428323	382190	363231	413611	600582	453192	273743	421053		281097	104049		420902	108040		1.49736	0.109043
20	2-Amino-9-(2-deoxypentofuranosyl)-3,9-dihydro-6H-purin-6-one	267.097	1.219	38648	51356.4	52619	53517.4	99971.2	183750	58512.6	103989	132859	186011	1.14391e+06	829163		79977	55035.2		409074	460104		5.11489	0.113292
21	N-Benzylformamide	135.069	1.184	119895	190373	193310	153723	320976	286777	267643	310007	448414	337574	202722	314119		210842	77660.7		313413	81447.7		1.48648	0.114566
22	2-Hydroxycinnamic acid	164.047	1.187	490361	782345	798805	645130	1.32091e+06	1.19503e+06	1.09025e+06	1.25536e+06	1.84275e+06	1.36641e+06	850198	1.24251e+06		872097	321367		1.27458e+06	330672		1.46151	0.126191
23	Guanosine monophosphate (GMP)	363.056	1.072	9470.21	7448.52	8481.83	19249.2	36852.2	39826.6	21569.2	29299.8	134740	134613	21789.8	40235.2		20221.4	14686.4		63707.8	55390.9		3.15051	0.142483
24	Terephthalic acid	166.025	5.114	1101.65	7105.7	6373.66	20290.5	14977.2	18497.7	10050.3	37052.5	90847	19344.4	19147.7	26789.6		11391.1	7641.67		33871.9	29331.7		2.97355	0.147399
25	DL-Lysine	146.106	0.56	31732.6	33486	17452	14614.4	97785.9	90318.6	12889.1	8658.17	35484.3	26303	14829.5	23952.3		47564.9	36854.9		20352.7	10003		0.427894	0.162279
26	δ-Valerolactam	99.0686	3.723	5547.74	9.10715e+06	358673	5.37822e+06	349872	389167	41647.3	186294	177524	104737	46531.6	154969		2.5981e+06	3.78859e+06		118617	64319.4		0.0456553	0.167163
27	Hexamine	140.106	0.694	154656	1617.66	1202.07	82957.1	957.562	1000.27	75585.2	661.288	860.048	936.773	704.041	685.316		40398.5	64829.3		13238.8	30543.6		0.327705	0.168672
28	PEG n5	238.142	4.438	55918.9	86330.3	40865.5	57057.7	63061.7	62259.7	53751.5	90257.9	78097.7	70424.4	62764.2	67282.6		60915.6	14793.1		70429.7	12639.5		1.15618	0.171568
29	Dicyclohexylamine	181.183	6.025	5160.3	62048.5	36786.6	69270.1	22367.6	21908.2	9378.96	40717.7	12401.4	13019.9	16875.9	32861		36256.9	24984.6		20875.8	12798.8		0.575775	0.182325
30	Myristyl sulfate	294.184	8.602	488.52	1351.29	48057	56690.7	113918	112049	5674.56	3716.94	66076.9	216757	620210	152052		55425.8	50250.7		177415	232517		3.20094	0.190313
31	Diphenylamine	169.089	9.27	65932.2	113909	33713	35966	35200.4	30767.2	45992.7	27288.8	28734.7	35601.1	26317.2	28911.2		52581.3	32708.9		32140.9	7527.78		0.611262	0.191558
32	L-Glutamic acid	147.052	0.721	201655	196503	295050	238151	166646	119705	156957	157409	86128.3	80967.9	184399	177081		202952	60020.9		140490	45436.5		0.692236	0.194123
33	Nicotinamide adenine dinucleotide (NAD+)	663.11	0.788	221406	268281	191665	180208	318294	345681	366455	347351	453099	480228	199675	288969		254256	68023.5		355963	103899		1.40002	0.197872
34	Octylamine	129.152	4.882	157264	1.05966e+06	330359	564486	147817	129559	387836	210604	72419.6	81266.2	99335.3	182103		398191	364058		172261	119671		0.432609	0.21829
35	Tributylamine	185.214	6.951	86003.9	197534	87271.7	233044	10120.4	7770.06	167550	9758.64	8007.47	9026.23	9148	14358.2		103624	93890.7		36308.1	64333.4		0.350383	0.225678
36	Niacin	123.032	1.067	57319.8	102930	165029	101179	337090	274800	62263.5	225678	376727	181932	217647	349617		173058	110274		235644	115120		1.36165	0.229583
37	L-Phenylalanine	165.079	3.581	285446	439090	279836	302376	665677	642016	449468	449398	1.35947e+06	794882	441135	672559		435740	178948		694486	356947		1.59381	0.231743
38	5'-S-Methyl-5'-thioadenosine	297.089	4.426	116949	254139	204129	123504	523498	678534	105264	177302	277763	228501	78985.9	108456		316792	231301		162712	78780.6		0.513624	0.240951
39	Urocanic acid	138.043	1.069	24148.9	168528	32426.9	78086	31166.6	94877.5	40770.3	83055.5	40546.1	33355.7	47742.1	45311.7		71539	55497.6		48463.6	17647.5		0.677442	0.244419
40	Υ-L-Glutamyl-L-glutamic acid	276.096	0.795	14271.7	26077.1	21988.6	25632	25934.5	33021.9	21530.5	25956.8	14946.9	20213.5	102929	65988.6		24487.6	6154.23		41927.5	35130.2		1.71219	0.24733
41	L-(+)-Leucine	131.095	1.3	117373	226566	139219	145431	295572	331392	187955	208747	404690	321274	218001	329745		209259	89541.7		278402	86143.6		1.33042	0.248267
42	(2E,4E,9Z)-1-(piperidin-1-yl)hexadeca-2,4,9-trien-1-one	317.272	7.969	1237.76	1576.32	4403.71	1029.24	38163.6	40275.8	3026.51	8778.55	90982.1	114415	21872.4	25946.5		14447.7	19238.7		44170.2	46691.3		3.05724	0.248922
43	Caprolactam	113.084	4.687	18167.8	113553	26608.4	57622.6	14957.8	20571	40370.6	13581.1	19822.6	16210.9	8052.04	20394.8		41913.5	38364.7		19738.7	11073		0.470939	0.26449
44	Guanosine monophosphate	363.058	0.791	19848.2	18949.7	10231.1	12845.1	58355.8	90408.1	21369.8	30988.6	207032	190055	21896.6	44585.9		35106.3	32270.8		85988	87754		2.44936	0.300121
45	gamma-glutamylmethionine	278.094	3.347	3.06734e+06	5.48968e+06	5.08256e+06	3.85413e+06	4.71527e+06	4.54835e+06	6.79656e+06	7.63361e+06	4.9461e+06	4.22295e+06	2.77493e+06	5.92227e+06		4.45955e+06	874912		5.38274e+06	1.7716e+06		1.20701	0.300636
46	Valyl-4-hydroxyproline	230.127	3.98	2881.19	8839.21	3495.2	1703.19	90600.4	95713	3145.09	2936.68	21649.7	17746.3	16975.9	37638.3		33872	46015.4		16682	12940.2		0.4925	0.330662
47	N-(3-Carboxypropanoyl)-5-hydroxynorvaline	233.09	1.063	1087.8	914.045	11328.2	1177.53	48386.5	44054.7	1664.4	103646	51648	1029.88	15940.8	48059.6		17824.8	22394		36998	39406.7		2.07565	0.363506
48	trans-3-Indoleacrylic acid	187.063	4.482	142286	246305	123489	141316	458228	445927	226290	218091	670685	461900	239735	389978		259592	155324		367780	178843		1.41676	0.386648
49	2-Furoic acid	112.015	1.08	35420	62823.2	14821.9	13284.7	154776	172440	22820.9	30980.2	226880	172685	103675	156977		75594.3	70713.1		119003	81480.2		1.57423	0.387333
50	L-(+)-Valine	117.079	0.806	82478.2	132038	113338	73628.8	202080	247956	106978	138737	271150	207061	150570	185549		141920	69245.2		176674	58148.1		1.24489	0.39898
51	D-Fructose 1-phosphate	260.028	0.732	103703	41380	36334.1	47846.2	109355	104806	45140.2	38795.9	100107	141682	83048.6	163301		73904.1	35349.7		95346	50313.9		1.29013	0.417341
52	D-PANTOTHENIC ACID	219.111	4.124	115370	191205	36516.3	18824.4	593910	683498	23417.6	29238.8	371864	292924	44466.8	56031.4		273221	291053		136324	154339		0.498951	0.441527
53	gamma-Glutamylleucine	260.137	4.566	2.14077e+06	3.9889e+06	2.2379e+06	1.89291e+06	4.43947e+06	4.44046e+06	2.3891e+06	2.7092e+06	3.97158e+06	2.91134e+06	1.74696e+06	2.5595e+06		3.19007e+06	1.22089e+06		2.71462e+06	732812		0.850959	0.53341
54	D-Glucose 6-phosphate	260.028	0.61	25089.4	32450.8	11095.5	11688.3	48176.2	76421.7	27206.1	17742.5	62724.9	77685.5	15383.8	65861.7		34153.7	24918.5		44434.1	27395.3		1.301	0.551677
55	Triethylamine	101.121	1.067	999419	3.23347e+06	252956	1.71592e+06	307054	260675	3.5788e+06	139731	187645	75343.6	53973.2	95153.2		1.12825e+06	1.18213e+06		688441	1.41679e+06		0.610185	0.593237
56	L-Proline	115.064	0.733	99148.3	159987	133335	96866.5	295083	271702	133230	169066	284508	213223	169093	228814		176020	86700.4		199656	53882		1.13428	0.594769
57	Adenine	135.055	0.788	26009.8	38696.8	27529.3	21460.5	123597	104258	22951	31743.5	61574.3	63983.7	39054	63325.5		56925.2	44934.2		47105.3	18119.4		0.827495	0.63394
58	Glycerol 3-phosphate	172.014	0.724	311841	253119	85713.8	57908.8	379732	283150	183287	191160	613063	551794	66321.2	194154		228577	128762		299963	224805		1.31231	0.640014
59	Succinic acid	118.025	1.323	64159	135546	116698	158429	423377	508247	185525	188985	291132	474471	189847	317857		234409	183893		274636	113614		1.17161	0.664522
60	Glucose 1-phosphate	260.03	0.723	99776.9	120592	146765	119429	126297	119854	134802	143733	115676	108078	119146	135022		122119	15091.5		126076	13770		1.0324	0.710678
61	Glycerol 3-phosphate	172.012	0.736	765459	482378	179108	122459	690113	585535	354539	317264	1.24524e+06	904456	137966	370816		470842	266325		555046	424992		1.17884	0.771012
62	Hypoxanthine	136.039	1.387	38371.9	47588.1	11388.9	4928.25	366613	534193	10325.1	15520.4	303374	302330	97250	61732.5		167181	226258		131755	136307		0.788101	0.787128
63	Hexadecasphinganine	273.267	8.12	1.65397e+06	3.73503e+06	6.94034e+06	2.45191e+06	5.00641e+06	4.09548e+06	1.35493e+06	3.35078e+06	3.56888e+06	4.00916e+06	7.6757e+06	5.36369e+06		3.98052e+06	1.87808e+06		4.22052e+06	2.12991e+06		1.06029	0.792402
64	N-acetyl-L-2-aminoadipic acid	203.079	0.757	37512	54181.2	45741.8	32129.2	77940.2	69749.8	55468.2	64481.9	66759.9	21886.3	43780.3	52245.3		52875.7	18066.7		50770.3	16438.2		0.960183	0.82403
65	2-Amino-1,3,4-octadecanetriol	317.293	8.155	99311.4	412134	506848	169858	443463	343282	69638.1	350214	287407	304179	568842	468342		329150	161202		341437	170925		1.03733	0.84093
66	Pantothenic acid	219.108	4.144	5306.86	22861.2	7428.07	5170.58	191614	262552	10577.3	17895	168503	161764	24902.5	30636.8		82488.9	114417		69046.4	74762.6		0.837039	0.84683
67	2-(alpha-D-mannosyl)-D-glyceric acid	268.078	1.393	1714.5	3997.19	1398.93	679.935	103061	177019	3090.38	5864.8	126269	129143	40546.2	25914.8		47978.4	75055.9		55138.1	57862.1		1.14923	0.877582
68	Gly-Leu	188.116	0.78	9945.19	17690	12218.6	6869.2	96041.8	96256.1	15085.5	20706.6	71039.7	68294.8	29877.9	51202.3		39836.8	43762.4		42701.1	24253.7		1.0719	0.898332
69	Phosphoric acid	97.9772	0.714	1.32665e+06	1.2085e+06	1.28836e+06	1.23131e+06	1.34495e+06	1.36607e+06	1.18175e+06	1.32986e+06	1.36314e+06	1.45679e+06	1.18804e+06	1.29541e+06		1.29431e+06	63448.8		1.3025e+06	105795		1.00633	0.902576
70	1,2-Dihydropyrimidine	82.0533	0.78	73955.7	1479.86	1574.06	19795.4	1386.12	1134.57	89400.9	1532.23	1758.17	1461.14	1398.48	1266.23		16554.3	29068.6		16136.2	35892.6		0.974744	0.927546
71	Ethyl acetate	88.0527	2.003	293370	578136	295756	294652	341433	357202	394527	436292	344421	283883	368019	332846		360092	110248		359998	52632		0.99974	0.997893
